# Supplementary material for: Transmission networks of SARS-CoV-2 in Coastal Kenya during the first two waves: A retrospective genomic study
Source: eLife. 2022 Jun 14;11:e71703. doi: 10.7554/eLife.71703 (PMC9282859; doi:10.7554/eLife.71703)
Supplement: Source code 1. [file elife-71703-code1.zip]

Archive with 22 entries (19 files):
- sourcecode/
- sourcecode/Figure 4.R
- __MACOSX/
- __MACOSX/sourcecode/
- __MACOSX/sourcecode/._Figure 4.R
- sourcecode/Figure 7.R
- __MACOSX/sourcecode/._Figure 7.R
- sourcecode/Figure 9.R
- __MACOSX/sourcecode/._Figure 9.R
- sourcecode/Figure 3.R
- __MACOSX/sourcecode/._Figure 3.R
- sourcecode/Figure 6.R
- __MACOSX/sourcecode/._Figure 6.R
- sourcecode/Figure 2.R
- __MACOSX/sourcecode/._Figure 2.R
- sourcecode/Figure.5.R
- __MACOSX/sourcecode/._Figure.5.R
- sourcecode/Figure 8.R
- __MACOSX/sourcecode/._Figure 8.R
- sourcecode/Figure 1.R
- __MACOSX/sourcecode/._Figure 1.R
- __MACOSX/._sourcecode
